# Supplementary material for: Progression of Alzheimer's disease parallels unusual structural plasticity of human dentate granule cells
Source: Acta Neuropathol Commun. 2022 Aug 29;10:125. doi: 10.1186/s40478-022-01431-7 (PMC9426249; doi:10.1186/s40478-022-01431-7)
Supplement: Supplementary file 5 — Additional file 5: Extended Data: Detailed results from statistical comparisons. The results of all statistical comparisons included in this manuscript are presented. Each tab includes all the statistical comparisons that refer to a single Figure or Additional file. [file 40478_2022_1431_MOESM5_ESM.xlsx]

## Sheet: Figure 1
							Figure 1e	Sholl´s analysis (10 µm concentric rings)
	Figure 1d	Total dendritic length						Greenhouse-Geisser Interaction (ANOVA)				Figure 1f	Area of the soma
		Mann-Whitney						<0.001					Mann-Whitney
		df	U	p				Inter-subjects					df	U	p
		1 / 127	1259	<0.001				df	F	p			1 / 127	1533	0.02
								1 / 125	13.582	<0.001
	Figure 1g	Number of ending-tips					Figure 1h	Dendritic Complexity Index (DCI)				Figure 1i	Maximum dendritic span
		Mann-Whitney						Mann-Whitney					Mann-Whitney
		df	U	p				df	U	p			df	U	p
		1 / 127	1435	0.004				1 / 127	1477	0.0499			1 / 127	1500	0.013
							Figure 1l	Dendritic branching order
	Figure 1j	Primary apical dendrites
		Chi-square test						Mann-Whitney
		df	X2	p			df	1 / 127
		1 / 127	14997	0.001			Branch order	U	p
							1	1284	<0.001
							2	1357	<0.001
							3	1756	0.184
							4	1950	0.736
							5	1943	0.626
							6	1983	0.68
							7	1953	0.496
							8	1985	>0.999

## Sheet: Figure 2
	Figure 2e		Total dendritic length					Figure 2g		Sholl´s analysis					Figure 2g		Area of the soma
										Greenhouse-Geisser Interaction (ANOVA)
			Kruskal-Wallis							<0.001							Kruskal-Wallis
			df	K	p					Inter-subjects							df	K	p
			3 / 639	43.86	<0.001					df	F	p					3 / 639	37.43	<0.001
			Control	Braak-Tau						3 / 635	19.685	<0.001					Control	Braak-Tau
				I / II	III / IV	V / VI				Control	Braak-Tau							I / II	III / IV	V / VI
	Control		---	>0.999	<0.001	<0.001					I / II	III / IV	V / VI		Control		---	0.031	>0.999	<0.001
	Braak-Tau	I / II	>0.999	---	0.003	<0.001		Control		---	0.584	<0.001	<0.001		Braak-Tau	I / II	0.031	---	0.038	0.251
		III / IV	<0.001	0.003	---	0.699		Braak-Tau	I / II	0.584	---	0.001	<0.001			III / IV	>0.999	0.038	---	<0.001
		V / VI	<0.001	<0.001	0.699	---			III / IV	<0.001	0.001	---	0.337			V / VI	<0.001	0.251	<0.001	---
									V / VI	<0.001	<0.001	0.337	---
	Figure 2h		Number or ending-tips					Figure 2i		Dendritic Complexity Index (DCI)					Figure 2j		Maximum dendritic span
			Kruskal-Wallis							Kruskal-Wallis							Kruskal-Wallis
			df	K	p					df	K	p					df	K	p
			3 / 639	26.16	<0.001					3 / 639	47.07	<0.001					3 / 639	19.96	<0.001
			Control	Braak-Tau						Control	Braak-Tau						Control	Braak-Tau
				I / II	III / IV	V / VI					I / II	III / IV	V / VI					I / II	III / IV	V / VI
	Control		---	0.573	<0.001	<0.001		Control		---	0.237	<0.001	<0.001		Control		---	0.584	0	0
	Braak-Tau	I / II	0.573	---	0.063	0.051		Braak-Tau	I / II	0.237	---	0.025	<0.001		Braak-Tau	I / II	0.062	---	0.131	0.004
		III / IV	<0.001	0.063	---	>0.999			III / IV	<0.001	0.025	---	>0.999			III / IV	0	0.131	---	0.625
		V / VI	<0.001	0.051	>0.999	---			V / VI	<0.001	<0.001	>0.999	---			V / VI	0	0.004	0.625	---
	Figure 2k		Primary apical dendrites					Figure 2m		Dendritic branching order
			Chi-square test							Kruskal-Wallis
			df	X2	p			Branch order 1		K	df	p
			3 / 639	12844	<0.005					9.804	3 / 639	0.02
			Control	Braak-Tau						Control	Braak-Tau
				I / II	III / IV	V / VI					I / II	III / IV	V / VI
	Control		---	<0.001	0.004	0.014		Control		---	0.028	0.067	0.078
	Braak-Tau	I / II	<0.001	---	0.536	0.235		Braak-Tau	I / II	0.028	---	>0.999	>0.999
		III / IV	0.004	0.536	---	0.563			III / IV	0.067	>0.999	---	>0.999
		V / VI	0.014	0.235	0.563	---			V / VI	0.078	>0.999	>0.999	---
								Branch order 2		K	df	p
										2.187	3 / 639	0.534
										Control	Braak-Tau
											I / II	III / IV	V / VI
								Control		---	>0.999	>0.999	>0.999
								Braak-Tau	I / II	>0.999	---	>0.999	>0.999
									III / IV	>0.999	>0.999	---	>0.999
									V / VI	>0.999	>0.999	>0.999	---
								Branch order 3		K	df	p
										22.82	3 / 639	<0.001
										Control	Braak-Tau
											I / II	III / IV	V / VI
								Control		---	0.069	<0.001	<0.001
								Braak-Tau	I / II	0.069	---	0.941	0.5
									III / IV	<0.001	0.941	---	>0.999
									V / VI	<0.001	0.5	>0.999	---
								Branch order 4		K	df	p
										37.84	3 / 639	<0.001
										Control	Braak-Tau
											I / II	III / IV	V / VI
								Control		---	0.13	<0.001	<0.001
								Braak-Tau	I / II	0.13	---	0.008	0.069
									III / IV	<0.001	0.008	---	>0.999
									V / VI	<0.001	0.069	>0.999	---
								Branch order 5		K	df	p
										13.69	3 / 639	0.003
										Control	Braak-Tau
											I / II	III / IV	V / VI
								Control		---	>0.999	0.004	0.031
								Braak-Tau	I / II	>0.999	---	0.203	0.82
									III / IV	0.004	0.203	---	>0.999
									V / VI	0.031	0.82	>0.999	---
								Branch order 6		K	df	p
										6.24	3 / 639	0.101
										Control	Braak-Tau
											I / II	III / IV	V / VI
								Control		---	0.119	0.442	0.256
								Braak-Tau	I / II	0.119	---	>0.999	>0.999
									III / IV	0.442	>0.999	---	>0.999
									V / VI	0.256	>0.999	>0.999	---
								Branch order 7		K	df	p
										8.076	3 / 639	0.044
										Control	Braak-Tau
											I / II	III / IV	V / VI
								Control		---	0.129	0.098	0.077
								Braak-Tau	I / II	0.129	---	>0.999	>0.999
									III / IV	0.098	>0.999	---	>0.999
									V / VI	0.077	>0.999	>0.999	---
								Branch order 8		K	df	p
										4.031	3 / 639	0.258
										Control	Braak-Tau
											I / II	III / IV	V / VI
								Control		---	0.626	0.538	0.473
								Braak-Tau	I / II	0.626	---	>0.999	>0.999
									III / IV	0.538	>0.999	---	>0.999
									V / VI	0.473	>0.999	>0.999	---

## Sheet: Suppl Fig 3
	Total DGCs
	Supplementary Figure 3a		Total dendritic length						Supplementary Figure 3b		Area of the soma						Supplementary Figure 3c		Number of ending-tips
			Control	Braak-Tau			Global				Control	Braak-Tau			Global				Control	Braak-Tau			Global
	Pearson's correlation			I / II	III / IV	V / VI			Pearson's correlation			I / II	III / IV	V / VI			Pearson's correlation			I / II	III / IV	V / VI
	r		0.753	0.8082	0.0287	-0.1425	-0.2139		r		0.722	0.5374	-0.9187	-0.4097	-0.1934		r		0.5729	0.7921	0.5291	-0.008308	-0.124
	p		0.142	0.192	0.982	0.695	0.339		p		0.168	0.463	0.258	0.24	0.388		p		0.313	0.208	0.645	0.982	0.582
	Supplementary Figure 3d		Dendritic Complexity Index (DCI)						Supplementary Figure 3e		Maximum dendritic span
			Control	Braak-Tau			Global				Control	Braak-Tau			Global
	Pearson's correlation			I / II	III / IV	V / VI			Pearson's correlation			I / II	III / IV	V / VI
	r		0.7393	0.7313	-0.6256	-0.007519	-0.2206		r		0.435	0.9144	0.1807	0.1187	-0.1872
	p		0.153	0.269	0.57	0.894	0.324		p		0.464	0.086	0.884	0.744	0.404
	Outer DGCs
	Supplementary Figure 3f		Total dendritic length						Supplementary Figure 3g		Area of the soma						Supplementary Figure 3h		Number of ending-tips
			Control	Braak-Tau			Global				Control	Braak-Tau			Global				Control	Braak-Tau			Global
	Pearson's correlation			I / II	III / IV	V / VI			Pearson's correlation			I / II	III / IV	V / VI			Pearson's correlation			I / II	III / IV	V / VI
	r		0.5902	0.5918	0.0071	-3816	-0.2504		r		0.9506	0.5553	-0.94	-4065	-0.1789		r		0.6413	0.5511	0.8134	0.3894	0.02419
	p		0.295	0.408	0.995	0.277	0.261		p		0.013	0.445	0.222	0.244	0.426		p		0.244	0.449	0.395	0.266	0.915
	Supplementary Figure 3i		Dendritic Complexity Index (DCI)						Supplementary Figure 3j		Maximum dendritic span
			Control	Braak-Tau			Global				Control	Braak-Tau			Global
	Pearson's correlation			I / II	III / IV	V / VI			Pearson's correlation			I / II	III / IV	V / VI
	r		0.5826	0.6103	-0.898	-0.3865	-0.2256		r		0.7245	0.2927	0.2209	0.3724	-0.02759
	p		0.303	0.39	0.29	0.27	0.313		p		0.166	0.707	0.858	0.289	0.903
	Inner DGCs
	Supplementary Figure 3k		Total dendritic length						Supplementary Figure 3l		Area of the soma						Supplementary Figure 3m		Number of ending-tips
			Control	Braak-Tau			Global				Control	Braak-Tau			Global				Control	Braak-Tau			Global
	Pearson's correlation			I / II	III / IV	V / VI			Pearson's correlation			I / II	III / IV	V / VI			Pearson's correlation			I / II	III / IV	V / VI
	r		0.7493	0.9578	0.07876	0.1143	-0.1817		r		0.422	0.5082	-0.897	-0.3504	-0.1918		r		0.4902	0.9875	0.03394	-0.2558	-0.2168
	p		0.145	0.042	0.95	0.753	0.418		p		0.479	0.492	0.291	0.321	0.392		p		0.402	0.013	0.978	0.476	0.333
	Supplementary Figure 3n		Dendritic Complexity Index (DCI)						Supplementary Figure 3o		Maximum dendritic span
			Control	Braak-Tau			Global				Control	Braak-Tau			Global
	Pearson's correlation			I / II	III / IV	V / VI			Pearson's correlation			I / II	III / IV	V / VI
	r		0.7035	0.7693	0.04483	-0.2845	-0.1805		r		0.2134	0.4505	0.1417	-0.1338	-0.2822
	p		0.185	0.231	0.971	0.426	0.422		p		0.73	0.549	0.909	0.713	0.203

## Sheet: Suppl Fig 4
	Supplementary Figure 2a			Total dendritic length																	Supplementary Figure 2b			Area of the soma																	Supplementary Figure 2c			Number of ending-tips
				Tukey's multiple comparisons test								Two-way ANOVA				df	F	p						Tukey's multiple comparisons test								Two-way ANOVA				df	F	p						Tukey's multiple comparisons test
				Control		Braak-Tau																		Control		Braak-Tau																		Control		Braak-Tau
						I / II		III / IV		V / VI																I / II		III / IV		V / VI																I / II		III / IV
				Outer	Inner	Outer	Inner	Outer	Inner	Outer	Inner													Outer	Inner	Outer	Inner	Outer	Inner	Outer	Inner													Outer	Inner	Outer	Inner	Outer	Inner
	Control		Outer	---	<0.001	0.139	0.001	<0.001	<0.001	<0.001	<0.001										Control		Outer	---	0.582	0.122	0.221	0.846	0.596	<0.001	<0.001										Control		Outer	---	0.025	0.206	0.005	0.008	<0.001
			Inner	<0.001	---	0.36	0.994	>0.999	0.416	0.982	0.034												Inner	0.582	---	0.993	>0.999	>0.999	>0.999	0.237	0.154												Inner	0.025	---	0.988	>0.999	>0.999	0.054
	Braak-Tau	I / II	Outer	0.139	0.36	---	0.839	0.265	<0.001	0.015	<0.001	Inter-subject effect		Diagnose		3 / 631	19.63	<0.001			Braak-Tau	I / II	Outer	0.122	0.993	---	>0.999	0.838	0.972	0.751	0.619	Inter-subject effect		Diagnose		3 / 631	10.61	<0.001			Braak-Tau	I / II	Outer	0.206	0.988	---	0.902	0.97	0.001
			Inner	0.001	0.994	0.839	---	0.99	0.055	0.584	<0.001												Inner	0.221	>0.999	>0.999	---	0.942	0.996	0.559	0.421												Inner	0.005	>0.999	0.902	---	>0.999	0.125
		III / IV	Outer	<0.001	>0.999	0.265	0.99	---	0.309	0.971	0.013			Location		1 / 631	30.99	<0.001				III / IV	Outer	0.846	>0.999	0.838	0.942	---	>0.999	0.025	0.012			Location		1 / 631	1.427	0.233				III / IV	Outer	0.008	>0.999	0.97	>0.999	---	0.033
			Inner	<0.001	0.416	<0.001	0.055	0.309	---	0.881	0.959												Inner	0.596	>0.999	0.972	0.996	>0.999	---	0.095	0.053												Inner	<0.001	0.054	0.001	0.125	0.033	---
		V / VI	Outer	<0.001	0.982	0.015	0.584	0.971	0.881	---	0.178			Diagnose*Location		3 / 631	2.358	0.071				V / VI	Outer	<0.001	0.237	0.751	0.559	0.025	0.095	---	>0.999			Diagnose*Location		3 / 631	0.8822	0.45				V / VI	Outer	0.012	>0.999	0..992	>0.999	>0.999	0.009
			Inner	<0.001	0.034	<0.001	<0.001	0.013	0.959	0.178	---												Inner	<0.001	0.154	0.619	0.421	0.012	0.053	>0.999	---												Inner	<0.001	0.003	<0.001	0.1	0.001	0.993
	Supplementary Figure 2d			Dendritic Complexity Index (DCI)																	Supplementary Figure 2e			Maximum dendritic span																	Supplementary Figure 2f			Primary apical dendrites
				Tukey's multiple comparisons test								Two-way ANOVA				df	F	p						Tukey's multiple comparisons test								Two-way ANOVA				df	F	p						Chi-square test
				Control		Braak-Tau																		Control		Braak-Tau																		Control		Braak-Tau
						I / II		III / IV		V / VI																I / II		III / IV		V / VI																I / II		III / IV
				Outer	Inner	Outer	Inner	Outer	Inner	Outer	Inner													Outer	Inner	Outer	Inner	Outer	Inner	Outer	Inner													Outer	Inner	Outer	Inner	Outer	Inner
	Control		Outer	---	0.198	0.015	0.015	<0.001	<0.001	<0.001	<0.001										Control		Outer	---	0.185	>0.999	<0.001	0.95	0.001	0.368	<0.001										Control		Outer	---	<0.001	0.198	0.669	0.153	0.177
			Inner	0.198	---	0.99	0.99	0.63	0.007	0.006	<0.001												Inner	0.185	---	0.27	0.758	0.766	0.866	0.998	0.002												Inner	<0.001	---	<0.001	<0.001	<0.001	0.005
	Braak-Tau	I / II	Outer	0.015	0.99	---	>0.999	0.392	0.83	0.87	0.019	Inter-subject effect		Diagnose		3 / 631	23.2	<0.001			Braak-Tau	I / II	Outer	>0.999	0.27	---	0.002	0.986	0.002	0.505	<0.001	Inter-subject effect		Diagnose		3 / 631	7.202	<0.001			Braak-Tau	I / II	Outer	0.198	<0.001	---	0.08	0.936	0.006
			Inner	0.015	0.99	>0.999	---	0.394	0.83	0.088	0.19												Inner	<0.001	0.758	0.002	---	0.21	>0.999	0.231	0.258												Inner	0.669	<0.001	0.08	---	0.055	0.354
		III / IV	Outer	<0.001	0.63	0.392	0.394	---	0.995	0.998	0.933			Location		1 / 631	3.963	0.047				III / IV	Outer	0.95	0.766	0.986	0.21	---	0.031	0.959	<0.001			Location		1 / 631	54.26	<0.001				III / IV	Outer	0.153	<0.001	0.936	0.055	---	0.019
			Inner	<0.001	0.007	0.83	0.83	0.995	---	>0.999	>0.999												Inner	0.001	0.866	0.002	>0.999	0.031	---	0.325	0.93												Inner	0.177	0.005	0.006	0.354	0.019	---
		V / VI	Outer	<0.001	0.006	0.87	0.088	0.998	>0.999	---	>0.999			Diagnose*Location		3 / 631	1.269	0.284				V / VI	Outer	0.368	0.998	0.505	0.231	0.959	0.325	---	<0.001			Diagnose*Location		3 / 631	0.8445	0.47				V / VI	Outer	0.045	<0.001	0.54	0.011	<0.001	<0.001
			Inner	<0.001	<0.001	0.019	0.19	0.933	>0.999	>0.999	---												Inner	<0.001	0.002	<0.001	0.258	<0.001	0.93	<0.001	---												Inner	0.009	0.081	<0.001	0.027	0.253	<0.001
	Supplementary Figure 2g		Sholl´s analysis (Outer DGCs)							Supplementary Figure 2h		Sholl´s analysis (Inner DGCs)
			Greenhouse-Geisser Interaction (ANOVA)									Greenhouse-Geisser Interaction (ANOVA)
			<0.001									<0.001
			Inter-subjects									Inter-subjects
			df	F	p							df	F	p
			3 / 316	13.688	<0.001							3 / 315	8.785	<0.001
			Control	Braak-Tau								Control	Braak-Tau
				I / II	III / IV	V / VI							I / II	III / IV	V / VI
	Control		---	0.062	<0.001	<0.001				Control		---	0.78	0.118	0.004
	Braak-Tau	I / II	0.062	---	0.131	0.004				Braak-Tau	I / II	0.78	---	0.006	<0.001
		III / IV	<0.001	0.131	---	0.625					III / IV	0.118	0.006	---	0.604
		V / VI	<0.001	0.004	0.625	---					V / VI	0.004	<0.001	0.604	---
	Supplementary Figure 2j		Dendritic branching order (Outer DGCs)							Supplementary Figure 2k		Dendritic branching order (Inner DGCs)
			Kruskal-Wallis									Kruskal-Wallis
	Branch order 1		K	df	p					Branch order 1		K	df	p
			4.131	3 / 320	0.248							12.64	3 / 319	0.005
			Control	Braak-Tau								Control	Braak-Tau
				I / II	III / IV	V / VI							I / II	III / IV	V / VI
	Control		---	>0.999	>0.999	0.264				Control		---	0.004	0.073	0.551
	Braak-Tau	I / II	>0.999	---	>0.999	>0.999				Braak-Tau	I / II	0.004	---	>0.999	0.235
		III / IV	>0.999	>0.999	---	>0.999					III / IV	0.073	>0.999	---	>0.999
		V / VI	0.264	>0.999	>0.999	---					V / VI	0.551	0.235	>0.999	---
	Branch order 2		K	df	p					Branch order 2		K	df	p
			1.151	3 / 320	0.765							5.792	3 / 319	0.122
			Control	Braak-Tau								Control	Braak-Tau
				I / II	III / IV	V / VI							I / II	III / IV	V / VI
	Control		---	>0.999	>0.999	>0.999				Control		---	>0.999	>0.999	>0.999
	Braak-Tau	I / II	>0.999	---	>0.999	>0.999				Braak-Tau	I / II	>0.999	---	>0.999	0.106
		III / IV	>0.999	>0.999	---	>0.999					III / IV	>0.999	>0.999	---	>0.999
		V / VI	>0.999	>0.999	>0.999	---					V / VI	>0.999	0.106	>0.999	---
	Branch order 3		K	df	p					Branch order 3		K	df	p
			9.035	3 / 320	0.0288							15.6	3 / 319	0.001
			Control	Braak-Tau								Control	Braak-Tau
				I / II	III / IV	V / VI							I / II	III / IV	V / VI
	Control		---	0.268	0.048	0.042				Control		---	0.556	0.011	<0.001
	Braak-Tau	I / II	0.268	---	>0.999	>0.999				Braak-Tau	I / II	0.556	---	0.988	0.338
		III / IV	0.048	>0.999	---	>0.999					III / IV	0.011	0.988	---	>0.999
		V / VI	0.042	>0.999	>0.999	---					V / VI	0.001	0.338	>0.999	---
	Branch order 4		K	df	p					Branch order 4		K	df	p
			20.88	3 / 320	<0.001							17.07	3 / 319	<0.001
			Control	Braak-Tau								Control	Braak-Tau
				I / II	III / IV	V / VI							I / II	III / IV	V / VI
	Control		---	0.362	<0.001	<0.001				Control		---	>0.999	<0.001	0.009
	Braak-Tau	I / II	0.362	---	0.169	0.439				Braak-Tau	I / II	>0.999	---	0.111	0.463
		III / IV	<0.001	0.169	---	>0.999					III / IV	0.001	0.111	---	>0.999
		V / VI	<0.001	0.439	>0.999	---					V / VI	0.009	0.463	>0.999	---
	Branch order 5		K	df	p					Branch order 5		K	df	p
			5.429	3 / 320	0.143							9.527	3 / 319	0.023
			Control	Braak-Tau								Control	Braak-Tau
				I / II	III / IV	V / VI							I / II	III / IV	V / VI
	Control		---	0.99	0.132	0.542				Control		---	>0.999	0.078	0.143
	Braak-Tau	I / II	0.999	---	>0.999	>0.999				Braak-Tau	I / II	>0.999	---	0.228	0.402
		III / IV	0.132	>0.999	---	>0.999					III / IV	0.078	0.228	---	>0.999
		V / VI	0.542	>0.999	>0.999	---					V / VI	0.143	0.402	>0.999	---
	Branch order 6		K	df	p					Branch order 6		K	df	p
			2.759	3 / 320	0.43							5.708	3 / 319	0.127
			Control	Braak-Tau								Control	Braak-Tau
				I / II	III / IV	V / VI							I / II	III / IV	V / VI
	Control		---	0.627	>0.999	>0.999				Control		---	0.117	0.749	0.494
	Braak-Tau	I / II	0.627	---	>0.999	>0.999				Braak-Tau	I / II	0.117	---	>0.999	>0.999
		III / IV	>0.999	>0.999	---	>0.999					III / IV	0.749	>0.999	---	>0.999
		V / VI	>0.999	>0.999	>0.999	---					V / VI	0.494	>0.999	>0.999	---
	Branch order 7		K	df	p					Branch order 7		K	df	p
			8.025	3 / 320	0.045							2.158	3 / 319	0.54
			Control	Braak-Tau								Control	Braak-Tau
				I / II	III / IV	V / VI							I / II	III / IV	V / VI
	Control		---	0.132	0.1	0.079				Control		---	>0.999	>0.999	>0.999
	Braak-Tau	I / II	0.132	---	>0.999	>0.999				Braak-Tau	I / II	>0.999	---	>0.999	>0.999
		III / IV	0.1	>0.999	---	>0.999					III / IV	>0.999	>0.999	---	>0.999
		V / VI	0.079	>0.999	>0.999	---					V / VI	>0.999	>0.999	>0.999	---
	Branch order 8		K	df	p					Branch order 8		K	df	p
			4	3 / 320	0.261							2.753	3 / 319	0.431
			Control	Braak-Tau								Control	Braak-Tau
				I / II	III / IV	V / VI							I / II	III / IV	V / VI
	Control		---	0.636	0.547	0.481				Control		---	>0.999	>0.999	>0.999
	Braak-Tau	I / II	0.636	---	>0.999	>0.999				Braak-Tau	I / II	>0.999	---	>0.999	>0.999
		III / IV	0.547	>0.999	---	>0.999					III / IV	>0.999	>0.999	---	0.921
		V / VI	0.481	>0.999	>0.999	---					V / VI	>0.999	>0.999	0.921	---
[truncated: 7 more columns]

## Sheet: Mixed-effects model analysis
	Total dendritic length										Area of the soma										Ending-tips										Dendritic Complexity Index (DCI)										Maximum dendritic span
		Model Dimension										Model Dimension										Model Dimension										Model Dimension										Model Dimension
				Number of Levels	Covariance Structure	Number of Parameters								Number of Levels	Covariance Structure	Number of Parameters								Number of Levels	Covariance Structure	Number of Parameters								Number of Levels	Covariance Structure	Number of Parameters								Number of Levels	Covariance Structure	Number of Parameters
		Fixed Effects	Intercept	1		1						Fixed Effects	Intercept	1		1						Fixed Effects	Intercept	1		1						Fixed Effects	Intercept	1		1						Fixed Effects	Intercept	1		1
			Diagnose	4		3							Diagnose	4		3							Diagnose	4		3							Diagnose	4		3							Diagnose	4		3
			Location	2		1							Location	2		1							Location	2		1							Location	2		1							Location	2		1
			Diagnose * Location	8		3							Diagnose * Location	8		3							Diagnose * Location	8		3							Diagnose * Location	8		3							Diagnose * Location	8		3
		Random Effects	Intercept + Subject + Age	38	Variance Components	3						Random Effects	Intercept + Subject + Age	38	Variance Components	3						Random Effects	Intercept + Subject + Age	38	Variance Components	3						Random Effects	Intercept + Subject + Age	38	Variance Components	3						Random Effects	Intercept + Subject + Age	38	Variance Components	3
		Residual				1						Residual				1						Residual				1						Residual				1						Residual				1
		Total		53		12						Total		53		12						Total		53		12						Total		53		12						Total		53		12
		Type III Tests of Fixed Effects										Type III Tests of Fixed Effects										Type III Tests of Fixed Effects										Type III Tests of Fixed Effects										Type III Tests of Fixed Effects
		Source	Numerator df	Denominator df	F	Sig.						Source	Numerator df	Denominator df	F	Sig.						Source	Numerator df	Denominator df	F	Sig.						Source	Numerator df	Denominator df	F	Sig.						Source	Numerator df	Denominator df	F	Sig.
		Intercept	1	2.69304e-16	65.8695	0						Intercept	1	15.0005	892.207	8.85933e-15						Intercept	1	1254.26	80.2073	1.18955e-18						Intercept	1	11.119	206.428	1.58038e-08						Intercept	1	29.6845	280.037	1.16542e-16
		Diagnose	3	13.3414	8.82339	0.0017601						Diagnose	3	14.338	3.37475	0.0479643						Diagnose	3	10.5891	5.99453	0.0120084						Diagnose	3	11.7504	11.7891	0.000737173						Diagnose	3	107.563	7.21713	0.000185263
		Location	1	612.94	34.2399	7.9363e-09						Location	1	614.009	1.87155	0.171798						Location	1	612.231	38.931	8.19703e-10						Location	1	611.992	4.13851	0.0423486						Location	1	617.197	59.1209	5.87488e-14
		Diagnose * Location	3	612.926	2.74219	0.0424632						Diagnose * Location	3	614.001	1.16591	0.321978						Diagnose * Location	3	612.213	1.4577	0.225018						Diagnose * Location	3	611.955	1.51953	0.208277						Diagnose * Location	3	617.192	0.907661	0.436976
	Estimates of Covariance Parameters										Estimates of Covariance Parameters										Estimates of Covariance Parameters										Estimates of Covariance Parameters										Estimates of Covariance Parameters
	Parameter		Estimate	Std. Error	Wald Z	Sig.	95% Confidence Interval				Parameter		Estimate	Std. Error	Wald Z	Sig.	95% Confidence Interval				Parameter		Estimate	Std. Error	Wald Z	Sig.	95% Confidence Interval				Parameter		Estimate	Std. Error	Wald Z	Sig.	95% Confidence Interval				Parameter		Estimate	Std. Error	Wald Z	Sig.	95% Confidence Interval
							Lower Bound	Upper Bound									Lower Bound	Upper Bound									Lower Bound	Upper Bound									Lower Bound	Upper Bound									Lower Bound	Upper Bound
	Residual		55535.8	3172.62	17.5047	1.31897e-68	49653.1	62115.5			Residual		2087.68	119.156	17.5206	9.96939e-69	1866.73	2334.79			Residual		3.15765	0.180497	17.4942	1.58721e-68	2.82298	3.532			Residual		1.03233e+07	590240	17.49	1.70856e-68	9.2289e+06	1.15474e+07			Residual		676.272	38.498	17.5664	4.45365e-69	604.874	756.097
	Intercept	Variance	2718.98	2.74878e+11	9.89159e-09	1	0	.			Intercept	Variance	,000000a	0	.	.	.	.			Intercept	Variance	,250000	0	.	.	.	.			Intercept	Variance	,000000	0	.	.	.	.			Intercept	Variance	4,000000	0	.	.	.	.
	Subject	Variance	3189.67	3221.58	0.990095	0.322128	440.583	23092.1			Subject	Variance	174.922	126.114	1.38702	0.165436	42.575	718.68			Subject	Variance	0.0986924	0.139897	0.705464	0.480521	0.00613338	1.58806			Subject	Variance	333351	452079	0.737	0.460895	23363.3	4.75632e+06			Subject	Variance	61.8247	28.5461	2.16578	0.030328	25.0115	152.822
	Age	Variance	2344.83	3358.8	0.698115	0.485105	141.523	38850.5			Age	Variance	313.495	188.144	1.66625	0.0956633	96.6903	1016.43			Age	Variance	0.181458	0.180617	1.00466	0.315062	0.0257942	1.27653			Age	Variance	406029	498312	0.814809	0.415182	36634.7	4.50009e+06			Age	Variance	84.7535	42.9619	1.97276	0.0485231	31.3819	228.895
	Estimated Marginal Means										Estimated Marginal Means										Estimated Marginal Means										Estimated Marginal Means										Estimated Marginal Means
	Pairwise Comparisons										Pairwise Comparisons										Pairwise Comparisons										Pairwise Comparisons										Pairwise Comparisons
	Diagnose		Mean Difference	Std. Error	df	Sig.	95% Confidence Interval for Difference				Diagnose		Mean Difference	Std. Error	df	Sig.	95% Confidence Interval for Difference				Diagnose		Mean Difference	Std. Error	df	Sig.	95% Confidence Interval for Difference				Diagnose		Mean Difference	Std. Error	df	Sig.	95% Confidence Interval for Difference				Diagnose		Mean Difference	Std. Error	df	Sig.	95% Confidence Interval for Difference
							Lower Bound	Upper Bound									Lower Bound	Upper Bound									Lower Bound	Upper Bound									Lower Bound	Upper Bound									Lower Bound	Upper Bound
	Control	Braak-Tau I / II	35.1795	55.8305	12.081	0.540356	-86.3743	156.733			Control	Braak-Tau I / II	20.249	13.6773	12.2459	0.164008	-9.48503	49.983			Control	Braak-Tau I / II	0.455518	0.37593	8.15175	0.259574	-0.408576	1.31961			Control	Braak-Tau I / II	1154.11	659.649	9.65031	0.111853	-322.929	2631.15			Control	Braak-Tau I / II	5.75422	4.26026	301.254	0.177813	-2.62941	14.1379
		Braak-Tau III / IV	176,709*	60.5054	14.2537	0.011008	47.1545	306.264				Braak-Tau III / IV	6.68141	15.761	15.9924	0.677271	-26.7318	40.0946				Braak-Tau III / IV	1,222*	0.421248	12.5777	0.0127441	0.308987	2.13532				Braak-Tau III / IV	2924,207*	719.967	13.0737	0.00133195	1369.7	4478.71				Braak-Tau III / IV	2.75889	5.67401	57.5762	0.628648	-8.60065	14.1184
		Braak-Tau V / VI	218,290*	47.7186	17.2003	0.000261847	117.702	318.879				Braak-Tau V / VI	32,958*	11.8053	17.1315	0.0124538	8.06553	57.8503				Braak-Tau V / VI	1,330*	0.331404	14.9041	0.00114517	0.622769	2.0363				Braak-Tau V / VI	3235,115*	576.079	16.3855	3.53935e-05	2016.21	4454.02				Braak-Tau V / VI	16,555*	4.35442	105.262	0.000241063	7.92099	25.1885
	Braak-Tau I / II	Control	-35.1795	55.8305	12.081	0.540356	-156.733	86.3743			Braak-Tau I / II	Control	-20.249	13.6773	12.2459	0.164008	-49.983	9.48503			Braak-Tau I / II	Control	-0.455518	0.37593	8.15175	0.259574	-1.31961	0.408576			Braak-Tau I / II	Control	-1154.11	659.649	9.65031	0.111853	-2631.15	322.929			Braak-Tau I / II	Control	-5.75422	4.26026	301.254	0.177813	-14.1379	2.62941
		Braak-Tau III / IV	141,530*	62.438	13.3533	0.0406199	7.00259	276.057				Braak-Tau III / IV	-13.5676	16.2878	15.1061	0.417828	-48.263	21.1279				Braak-Tau III / IV	0.766635	0.43263	11.5176	0.102813	-0.180382	1.71365				Braak-Tau III / IV	1770,095*	739.44	12.0262	0.0338568	159.382	3380.81				Braak-Tau III / IV	-2.99534	5.72716	62.2759	0.602827	-14.4428	8.45209
		Braak-Tau V / VI	183,111*	49.7975	14.7892	0.00228968	76.838	289.384				Braak-Tau V / VI	12.709	12.3661	14.9915	0.320376	-13.6501	39.068				Braak-Tau V / VI	,874*	0.342635	12.274	0.0250535	0.129325	1.61871				Braak-Tau V / VI	2081,003*	595.694	13.6419	0.00370989	800.212	3361.79				Braak-Tau V / VI	10,801*	4.38503	119.356	0.0152027	2.118	19.483
	Braak-Tau III / IV	Control	-176,709*	60.5054	14.2537	0.011008	-306.264	-47.1545			Braak-Tau III / IV	Control	-6.68141	15.761	15.9924	0.677271	-40.0946	26.7318			Braak-Tau III / IV	Control	-1,222*	0.421248	12.5777	0.0127441	-2.13532	-0.308987			Braak-Tau III / IV	Control	-2924,207*	719.967	13.0737	0.00133195	-4478.71	-1369.7			Braak-Tau III / IV	Control	-2.75889	5.67401	57.5762	0.628648	-14.1184	8.60065
		Braak-Tau I / II	-141,530*	62.438	13.3533	0.0406199	-276.057	-7.00259				Braak-Tau I / II	13.5676	16.2878	15.1061	0.417828	-21.1279	48.263				Braak-Tau I / II	-0.766635	0.43263	11.5176	0.102813	-1.71365	0.180382				Braak-Tau I / II	-1770,095*	739.44	12.0262	0.0338568	-3380.81	-159.382				Braak-Tau I / II	2.99534	5.72716	62.2759	0.602827	-8.45209	14.4428
		Braak-Tau V / VI	41.5811	51.2317	11.534	0.433436	-70.5455	153.708				Braak-Tau V / VI	26.2765	12.958	13.6711	0.0625314	-1.57847	54.1315				Braak-Tau V / VI	0.107383	0.347725	9.64068	0.764031	-0.671329	0.886096				Braak-Tau V / VI	310.908	602.261	10.1735	0.616724	-1027.92	1649.73				Braak-Tau V / VI	13,796*	4.3303	99.8269	0.00192626	5.20449	22.3872
	Braak-Tau V / VI	Control	-218,290*	47.7186	17.2003	0.000261847	-318.879	-117.702			Braak-Tau V / VI	Control	-32,958*	11.8053	17.1315	0.0124538	-57.8503	-8.06553			Braak-Tau V / VI	Control	-1,330*	0.331404	14.9041	0.00114517	-2.0363	-0.622769			Braak-Tau V / VI	Control	-3235,115*	576.079	16.3855	3.53935e-05	-4454.02	-2016.21			Braak-Tau V / VI	Control	-16,555*	4.35442	105.262	0.000241063	-25.1885	-7.92099
		Braak-Tau I / II	-183,111*	49.7975	14.7892	0.00228968	-289.384	-76.838				Braak-Tau I / II	-12.709	12.3661	14.9915	0.320376	-39.068	13.6501				Braak-Tau I / II	-,874*	0.342635	12.274	0.0250535	-1.61871	-0.129325				Braak-Tau I / II	-2081,003*	595.694	13.6419	0.00370989	-3361.79	-800.212				Braak-Tau I / II	-10,801*	4.38503	119.356	0.0152027	-19.483	-2.118
		Braak-Tau III / IV	-41.5811	51.2317	11.534	0.433436	-153.708	70.5455				Braak-Tau III / IV	-26.2765	12.958	13.6711	0.0625314	-54.1315	1.57847				Braak-Tau III / IV	-0.107383	0.347725	9.64068	0.764031	-0.886096	0.671329				Braak-Tau III / IV	-310.908	602.261	10.1735	0.616724	-1649.73	1027.92				Braak-Tau III / IV	-13,796*	4.3303	99.8269	0.00192626	-22.3872	-5.20449
	Pairwise Comparisons										Pairwise Comparisons										Pairwise Comparisons										Pairwise Comparisons										Pairwise Comparisons
	Location		Mean Difference	Std. Error	df	Sig.	95% Confidence Interval for Difference				Location		Mean Difference	Std. Error	df	Sig.	95% Confidence Interval for Difference				Location		Mean Difference	Std. Error	df	Sig.	95% Confidence Interval for Difference				Location		Mean Difference	Std. Error	df	Sig.	95% Confidence Interval for Difference				Location		Mean Difference	Std. Error	df	Sig.	95% Confidence Interval for Difference
							Lower Bound	Upper Bound									Lower Bound	Upper Bound									Lower Bound	Upper Bound									Lower Bound	Upper Bound									Lower Bound	Upper Bound
	Outer	Inner	110,867*	18.9468	612.94	7.9363e-09	73.6585	148.076			Outer	Inner	5.02562	3.67357	614.009	0.171798	-2.18867	12.2399			Outer	Inner	,891*	0.142866	612.231	8.19703e-10	0.610841	1.17197			Outer	Inner	526,036*	258.579	611.992	0.0423486	18.2261	1033.84			Outer	Inner	16,076*	2.09072	617.197	5.87488e-14	11.9698	20.1814
